# Supplementary material for: Therapeutic Potential of Mesenchymal Stem Cell-Secreted Factors on Delay in Corneal Wound Healing by Nitrogen Mustard
Source: Int J Mol Sci. 2022 Sep 29;23(19):11510. doi: 10.3390/ijms231911510 (PMC9570439; doi:10.3390/ijms231911510)
Supplement: Supplementary file 1 [file ijms-23-11510-s001.zip]

Archive with 1 entries (1 files):
- ijms-1858283-supplementary.pdf
